# Supplementary material for: High Prevalence of Human-Associated Escherichia coli in Wetlands Located in Eastern France
Source: Front Microbiol. 2020 Sep 4;11:552566. doi: 10.3389/fmicb.2020.552566 (PMC7498643; doi:10.3389/fmicb.2020.552566)
Supplement: Supplementary file 2 [file Table_1.xlsx]

## Sheet: Feuil1
Supplementary Table S1: STs found in the different floodplains.
Isolate name	River	Sampling area	Phylogenetic group	1 = adk	2 = fumC	3 = gyrB	4 = icd	5 = mdh	6 = purA	7 = recA	ST
03-A/VILC-3	AIN	VILC	D	21	35	27	6	5	16	4	4097
03-A/VILM-6	AIN	VILM	B2	38	24	84	13	17	30	34	919
03-AIN/LUI-9	AIN	LUI 500	B2	13	43	49	37	17	44	96	929
03-D/BING-12	DOUBS	BING	B2	13	13	9	13	16	10	9	12
03-L/VER-15	LOUE	VER	D	6	31	new	28	1	1	2	new
03-L/LOUE 1-16	LOUE	LOUE 500	D	21	35	27	6	5	8	4	106
03-L/LOUE 2-17	LOUE	LOUE 100	D	34	36	39	87	67	16	4	349
03-L/CDC-21	LOUE	CDC	B2	373	414	264	375	224	16	248	new
04-A/VILC-22-D	AIN	VILC	D	4	26	2	25	5	5	19	38
04-A/VILC-22-B2	AIN	VILC	B2	88	103	19	36	23	44	26	372
04-D/DOUBS-25	DOUBS	DOUBS	D	4	26	2	25	5	5	19	38
04-A/AIN-29	AIN	AIN	B2	36	24	9	13	17	11	25	73
04-D/CHA-38	DOUBS	CHA	B2	53	40	47	13	36	28	29	131
05-A/SBR-44	AIN	SBR	B2	13	40	34	13	23	28	30	91
05-A/AIN-47	AIN	AIN	D	21	35	27	6	5	5	4	69
05-L/CDC-50	LOUE	CDC	D	6	23	3	564	9	8	6	new
05-L/LLOUE-51	LOUE	LOUE	D	62	100	17	31	5	5	4	362
05-D/MER-54	DOUBS	MER	D	126	160	131	6	5	5	99	714
05-D/BING-56	DOUBS	BING	B2	13	44	9	22	16	30	34	112
05-D/GRI-59	DOUBS	GRI	B2	38	39	30	13	17	25	28	681
06-D/MER-64	DOUBS	MER	B2	13	13	9	13	16	10	9	12
06-D/BING-65	DOUBS	BING	B2	62	302	2	6	45	16	304	6631
06-A/VILC-69	AIN	VILC	B2	13	52	10	14	17	25	17	141
07-A/SBR-71	AIN	SBR	B2	13	40	34	13	23	28	30	91
07-A/LUI-73	AIN	LUI	B2	38	39	30	13	17	25	28	681
07-L/CDC-75	LOUE	CDC	B2	88	24	49	36	17	11	91	706
08-A/VILC-79	AIN	VILC	D	62	100	17	31	5	5	4	362
08-A/ALB-80	AIN	ALB	B2	37	38	19	37	17	11	26	95
08-A/AIN-82	AIN	AIN	D	1	740	new	232	130	16	new	new
08-A/SBR-83	AIN	SBR	B2	13	40	34	13	23	28	30	91
08-LLOUE-84	LOUE	LOUE	B2	36	24	9	13	17	11	25	73
09-D/DOUBS-85	DOUBS	DOUBS	B2	13	44	9	22	16	30	34	112
09-D/MER-86	DOUBS	MER	B2	170	40	93	13	17	28	166	1851
09-L/LOUE-89	LOUE	LOUE	B2	37	38	19	37	17	11	26	95
09-L/BAR-91	LOUE	BAR	B2	13	24	49	394	17	44	553	new
09-A/AIN 1-95	AIN	AIN 100	B2	37	38	19	37	17	11	26	95
09-A/VILM-98	AIN	VILM	B2	373	325	264	283	224	16	304	4406
09-A/VILC-99	AIN	VILC	B2	37	38	19	37	17	11	26	95
09-A/ALB-100	AIN	ALB	B2	38	24	84	13	17	30	34	919
09-A/ALB -1	AIN	ALB 500	B2	36	44	10	13	17	10	25	1161
10-A/SBR-13	AIN	SBR	B2	13	14	10	14	17	11	85	1858
10-A/ALB-17	AIN	ALB	B2	38	39	30	13	17	25	28	681
11-L/CHEM-26	LOUE	CHEM	B2	13	24	9	13	17	11	25	104
11-L/CLO 2-28	LOUE	CLO 500	B2	488	721	new	new	448	414	new	new
11-D/MER-34	DOUBS	MER	B2	373	452	264	283	224	16	248	new
11-D/GRI 1-36	DOUBS	GRI 100	B2	38	39	30	13	17	25	28	681
11-D/GRI 2-37	DOUBS	GRI 500	B2	38	39	30	13	17	25	28	681
12-A/VILM-42	AIN	VILM	B2	13	52	10	14	17	25	17	141
12-A/AIN-43	AIN	AIN	D	21	35	27	6	5	5	4	69
12-A/AIN-46	AIN	AIN	B2	13	13	9	13	16	10	9	12
12-L/LOUE-51	LOUE	LOUE	D	21	35	27	6	5	8	4	106
12-D/CHA-53	DOUBS	CHA	B2	53	40	47	13	36	28	29	131
12-D/DOUBS-57	DOUBS	DOUBS	D	4	26	2	25	5	5	19	38
01-L/CHEM-67	LOUE	CHEM	B2	14	14	10	200	17	7	10	1193
01-L/CLO-69	LOUE	CLO	D	18	22	17	6	5	5	4	31
01-A/AIN-75	AIN	AIN	D	21	new	27	6	5	5	4	new
02-D/BING-84	DOUBS	BING	D	4	26	2	25	5	5	19	38
02-D/GRI-88	DOUBS	GRI	B2	53	40	47	13	36	28	29	131
02-A/LUIE-97	AIN	LUIE	B2	38	39	30	13	17	25	28	681
02-A/SBR-100	AIN	SBR	B2	13	40	34	13	23	28	30	91
02-A/AIN-3	AIN	AIN	D	21	35	61	52	5	5	4	394
03-D/LON-4	DOUBS	LON	D	4	26	2	25	5	5	19	38
03-D/GRI-9	DOUBS	GRI	D	33	26	2	31	5	16	19	68
03-D/DOUBS-10	DOUBS	DOUBS	D	4	26	2	25	5	5	19	38
03-D/DOUBS-11	DOUBS	DOUBS	D	35	37	29	25	4	5	73	405
03-L/CDC 1-12	LOUE	CDC 100	D	35	864	61	27	214	5	218	8371
03-L/CDC 2-13	LOUE	CDC 500	D	35	864	61	27	214	5	218	8371
03-A/SBR-17	AIN	SBR	B2	13	40	34	13	23	28	30	91
03-A/AIN-21	AIN	AIN	D	4	26	2	25	5	5	19	38
